# Supplementary material for: Analysis of factors affecting nonalcoholic fatty liver disease in Chinese steel workers and risk assessment studies
Source: Lipids Health Dis. 2023 Aug 9;22:123. doi: 10.1186/s12944-023-01886-0 (PMC10411019; doi:10.1186/s12944-023-01886-0)
Supplement: Supplementary file 1 — Additional file 1. [file 12944_2023_1886_MOESM1_ESM.txt]

import np as np
import pandas as pd
import numpy as np
from sklearn.model_selection import train_test_split
# Enter the path where the original data is located
purchase = pd.read_excel("D:/AS/DATA.xlsx")
X = purchase.drop(['NAFLD'],axis=1)
Y = purchase.NAFLD
# Control ratio is 7:3
x_train, x_test, y_train, y_test = train_test_split(X, Y, test_size=0.3,random_state=1)
train= np.column_stack((x_train,y_train))
train1= np.column_stack((x_test,y_test))
dataframe = pd.DataFrame(train)
dataframe1 = pd.DataFrame(train1)
dataframe.to_excel('D:/AS/training set.xlsx')
dataframe1.to_excel('D:/AS/test set.xlsx')
