# Supplementary material for: Analysis of factors affecting nonalcoholic fatty liver disease in Chinese steel workers and risk assessment studies
Source: Lipids Health Dis. 2023 Aug 9;22:123. doi: 10.1186/s12944-023-01886-0 (PMC10411019; doi:10.1186/s12944-023-01886-0)
Supplement: Supplementary file 2 — Additional file 2. [file 12944_2023_1886_MOESM2_ESM.txt]

import matplotlib.pyplot as plt
import pandas as pd
from sklearn import metrics
from sklearn.calibration import calibration_curve
from sklearn.linear_model import LogisticRegression
from sklearn.metrics import accuracy_score, recall_score, roc_auc_score, log_loss
from sklearn.metrics import confusion_matrix
import seaborn as sns
sns.set(font='Kaiti',style='ticks',font_scale=1.4)
# Include data
purchase = pd.read_excel("D:/AS/training set.xlsx")
train_x = purchase.drop('NAFLD', axis = 1)
train_y = purchase['NAFLD']
purchase2 = pd.read_excel("D:/AS/test set.xlsx")
test_x= purchase2.drop('NAFLD', axis = 1)
test_y = purchase2['NAFLD']
#进行模型训练,Random Forest and XG Boost are the same
log= LogisticRegression(solver="liblinear", C=5,random_state=1)
log.fit(train_x,train_y)
train_pre_y=log.predict(train_x)
test_pre_y=log.predict(test_x)
train_pro=log.predict_proba(train_x)[:,1]
test_pro=log.predict_proba(test_x)[:,1]

from sklearn.metrics import brier_score_loss
print('Brier_test:%.8f'%brier_score_loss(test_y, test_pro))
print ("log_loss()_test: %.8f "%log_loss(test_y,test_pro))
print ('F1-score_test: %.8f' %metrics.f1_score(test_y, test_pre_y))
print("accuracy：",accuracy_score(test_y, test_pre_y))
print ('recall-score_test: %.8f' %metrics.recall_score(test_y,test_pre_y))
print ('precision-score_test: %.8f' %metrics.precision_score(test_y,test_pre_y))
print ('r2_test: %.8f' %log.score(test_x,test_y))
