# Supplementary material for: Analysis of factors affecting nonalcoholic fatty liver disease in Chinese steel workers and risk assessment studies
Source: Lipids Health Dis. 2023 Aug 9;22:123. doi: 10.1186/s12944-023-01886-0 (PMC10411019; doi:10.1186/s12944-023-01886-0)
Supplement: Supplementary file 3 — Additional file 3. [file 12944_2023_1886_MOESM3_ESM.txt]

import matplotlib.pyplot as plt
import pandas as pd
from sklearn.linear_model import LogisticRegressionCV
from sklearn.linear_model import LogisticRegression
purchase = pd.read_excel("D:/AS/training set.xlsx")
train_x = purchase.drop('NAFLD', axis = 1)
train_y = purchase['NAFLD']
purchase2 = pd.read_excel("D:/AS/test set.xlsx")
test_x= purchase2.drop('NAFLD', axis = 1)
test_y = purchase2['NAFLD']
#Parameter search using cross-verified logistic regression
cs=[Parameter setting]
# l1 for removing redundant features or to prevent overfitting, l2 for the rest (default)
#liblinear for l1\l2: The descending axis method is used to iterate the optimization loss function
logrcv=LogisticRegressionCV(Cs=cs,
                            cv=5,solver='liblinear',random_state=1)
logrcv.fit(train_x,train_y)
print('Cs：',logrcv.C_)
