# Supplementary material for: Analysis of factors affecting nonalcoholic fatty liver disease in Chinese steel workers and risk assessment studies
Source: Lipids Health Dis. 2023 Aug 9;22:123. doi: 10.1186/s12944-023-01886-0 (PMC10411019; doi:10.1186/s12944-023-01886-0)
Supplement: Supplementary file 4 — Additional file 4. [file 12944_2023_1886_MOESM4_ESM.txt]

import pandas as pd
from sklearn.ensemble import RandomForestClassifier
purchase = pd.read_excel("D:/AS/training set.xlsx")
train_x = purchase.drop('NAFLD', axis = 1)
train_y = purchase['NAFLD']
purchase2 = pd.read_excel("D:/AS/test set.xlsx")
test_x= purchase2.drop('NAFLD', axis = 1)
test_y = purchase2['NAFLD']
#Use grid search to find the appropriate parameters
from sklearn.model_selection import GridSearchCV
rfgs=RandomForestClassifier(oob_score=True,random_state=1)
#Define the parameters to search for
parameters={'n_estimators':[...],
            'max_depth':[...],
            'max_features':[...],
            'criterion':[...],
            'min_samples_split':[...],
            'min_samples_leaf':[...]}

#Parameter search using 50 fold cross validation
gs_rf=GridSearchCV(estimator=rfgs,param_grid=parameters,cv=5,n_jobs=4,scoring='accuracy')
gs_rf.fit(train_x,train_y)
print(gs_rf.best_params_)
print(gs_rf.best_score_)
