# Supplementary material for: Analysis of factors affecting nonalcoholic fatty liver disease in Chinese steel workers and risk assessment studies
Source: Lipids Health Dis. 2023 Aug 9;22:123. doi: 10.1186/s12944-023-01886-0 (PMC10411019; doi:10.1186/s12944-023-01886-0)
Supplement: Supplementary file 5 — Additional file 5. [file 12944_2023_1886_MOESM5_ESM.txt]

import pandas as pd
from xgboost import XGBClassifier
purchase = pd.read_excel("D:/AS/training set.xlsx")
train_x = purchase.drop('NAFLD', axis = 1)
train_y = purchase['NAFLD']
purchase2 = pd.read_excel("D:/AS/test set.xlsx")
test_x= purchase2.drop('NAFLD', axis = 1)
test_y = purchase2['NAFLD']
# grid search
from sklearn.model_selection import GridSearchCV
from sklearn.svm import SVC
pipe_XG = XGBClassifier(random_state=1)
param_grid = {'max_depth': [...],
    'learning_rate': [...],
    'n_estimators': [...]}
print("Parameter grid:\n{}".format(param_grid))
grid_search = GridSearchCV(estimator=pipe_XG,param_grid=param_grid,scoring='accuracy',cv=5,n_jobs=4)
grid_search.fit(train_x,train_y)
#bestscore:
print("Best parameters: {}".format(grid_search.best_params_))
print("Best cross-validation score: {}".format(grid_search.best_score_))
