# Supplementary material for: Analysis of factors affecting nonalcoholic fatty liver disease in Chinese steel workers and risk assessment studies
Source: Lipids Health Dis. 2023 Aug 9;22:123. doi: 10.1186/s12944-023-01886-0 (PMC10411019; doi:10.1186/s12944-023-01886-0)
Supplement: Supplementary file 6 — Additional file 6. [file 12944_2023_1886_MOESM6_ESM.txt]

import matplotlib.pyplot as plt
import pandas as pd
from sklearn import metrics
from sklearn.calibration import calibration_curve
from sklearn.ensemble import RandomForestClassifier
from sklearn.linear_model import LogisticRegression
from sklearn.metrics import accuracy_score, recall_score, roc_auc_score, log_loss
from sklearn.metrics import confusion_matrix
import seaborn as sns
from xgboost import XGBClassifier

sns.set(font='Kaiti',style='ticks',font_scale=1.4)
# Include data
purchase = pd.read_excel("D:/AS/training set.xlsx")
train_x = purchase.drop('NAFLD', axis = 1)
train_y = purchase['NAFLD']
purchase2 = pd.read_excel("D:/AS/test set.xlsx")
test_x= purchase2.drop('NAFLD', axis = 1)
test_y = purchase2['NAFLD']
# Model training
rfc= RandomForestClassifierrfc= RandomForestClassifier(criterion='gini',max_features='log2',max_depth=18,min_samples_split=2,min_samples_leaf=28,n_estimators=50,random_state=1)
rfc.fit(train_x,train_y)
log= LogisticRegression(solver="liblinear", C=5,random_state=1)
log.fit(train_x,train_y)
XG = XGBClassifier(random_state=1,learning_rate=0.02, max_depth=1, n_estimators=200)
XG.fit(train_x,train_y)
test_pre_yR=rfc.predict(test_x)
test_pre_yL=log.predict(test_x)
test_pre_yX=XG.predict(test_x)
test_proR=rfc.predict_proba(test_x)[:,1]
test_proL=log.predict_proba(test_x)[:,1]
test_proX=XG.predict_proba(test_x)[:,1]
#Visual ROC curve +auc
fpr_R_test,tpr_R_test,_=metrics.roc_curve(test_y,test_proR)
aucR=metrics.auc(fpr_R_test,tpr_R_test)
plt.figure(figsize=(10,8))
plt.plot([0,1],[0,1],'k--')
plt.plot(fpr_R_test,tpr_R_test,'r')
fpr_L_test,tpr_L_test,_=metrics.roc_curve(test_y,test_proL)
aucL=metrics.auc(fpr_L_test,tpr_L_test)
plt.figure(figsize=(10,8))
plt.plot([0,1],[0,1],'k--')
plt.plot(fpr_L_test,tpr_L_test,'g')
fpr_X_test,tpr_X_test,_=metrics.roc_curve(test_y,test_proX)
aucX=metrics.auc(fpr_X_test,tpr_X_test)
plt.figure(figsize=(10,8))
plt.plot([0,1],[0,1],'k--')
plt.plot(fpr_X_test,tpr_X_test,'y')
plt.grid()
plt.plot(fpr_L_test,tpr_L_test,color="r",linestyle='-',label="Logistic(area=...)")
plt.legend()
plt.plot(fpr_R_test,tpr_R_test,color="g",linestyle='-',label="Random Forest(area=...)")
plt.legend()
plt.plot(fpr_X_test,tpr_X_test,color="y",linestyle='-',label="XG Boost(area=0....)")
plt.legend()
plt.xlabel('FPR')
plt.ylabel('TPR')
plt.xlim(0,1)
plt.ylim(0,1)
plt.title('ROC curves of three predictive models')
plt.savefig('D:\AS\OUTPUT\P1.png')
plt.show()
#Draw calibration curve
plt.figure(figsize=(10,8))
plt.plot([0, 1], [0, 1], color='navy', linestyle='--')
plt.legend()
prob_true_testL,prob_pred_testL = calibration_curve(test_y,test_proL,n_bins=10)
plt.plot(prob_pred_testL,prob_true_testL,label='Logistic(R^2=...)')
plt.plot(prob_pred_testL,prob_true_testL,'o')
plt.legend()
prob_true_testR,prob_pred_testR = calibration_curve(test_y,test_proR,n_bins=10)
plt.plot(prob_pred_testR,prob_true_testR,label='Random Forest(R^2=...)')
plt.plot(prob_pred_testR,prob_true_testR,'o')
plt.legend()
prob_true_testX,prob_pred_testX = calibration_curve(test_y,test_proX,n_bins=10)
plt.plot(prob_pred_testX,prob_true_testX,label='XG Boost(R^2=...)')
plt.plot(prob_pred_testX,prob_true_testX,'o')
plt.legend()
plt.xlabel("Predicted Value")
plt.ylabel("Fraction of Positives")
plt.savefig('D:\AS\OUTPUT\P2.png')
plt.show()

print("Random Forest的AUC为：",aucR)
print("Logistic的AUC为：",aucL)
print("XG Boost的AUC为：",aucX)
